# Supplementary material for: Cholesterol sulfate alleviates ulcerative colitis by promoting cholesterol biosynthesis in colonic epithelial cells
Source: Nat Commun. 2022 Jul 30;13:4428. doi: 10.1038/s41467-022-32158-7 (PMC9338998; doi:10.1038/s41467-022-32158-7)
Supplement: Supplementary file 3 — Source Data [file 41467_2022_32158_MOESM3_ESM.xlsx]

## Sheet: Fig. 1
Fig. 1a		GSE111889	(One outlier whose value was 19.02 times the average of others had been removed from 23 healthy controls，the detailed information had been described in Reporting Summary file)
		Healthy	0.0012189	0.0024888	0.001876	0.001515	0.001741	0.000696	0.001905	0.00082	0.001348	0.001439	0.001503	0.00039	0.00136	0.001179	0.00171	0.001655	0.000386	0.000533	0.000715	0.00127	0.000961	0.00123292
		UC	0.001484	0.001001	0.001947	0.001612	0.000767	0.003173	0.001092	0.00408	0.001937	0.001467	0.001475	0.000656	0.001965	0.005392	0.000853	0.005252	0.002945	0.000982	0.006036	0.001383	0.003432	0.006709	0.004753	0.002102	0.000936	0.003018
Fig. 1b		H-Score
		Healthy	2.15	4.15	3.3	6	8.15	5.65	3.3	2.5	4
		UC	3.3	8	6.8	10	6.85	3.15	8.5	8.75	6.75
Fig. 1c		Healthy	0.203207	0.146277	0.132016	0.236056	0.124614	0.151108	0.246621	0.143361	0.148324	0.117627	0.100118	0.105655	0.116495	0.0504889	0.182168	0.326214	0.054873	0.398967	0.0679245
		UC	0.196481	0.685447	0.440057	0.619576	0.0543598	0.370875	0.17266	0.152152	0.188709	0.54224	0.763855	0.309407	0.190998	0.285893	0.182856	0.371552	0.347415	0.528156	0.263436	0.208365	0.341852	0.289462	0.142854	0.49364	0.254281	0.111469	0.230895
Fig. 1d												Fig. 1e
		Protein Level
		Con	1.09708	0.821889	1.08103									Protein Level
		D3	1.03475	0.393497										Con	1.34252	0.392458	1.26502
		D3+H3	1.01038	1.26736										D5	0.207802	0.29883	1.03433
		D3+H6	1.58261	1.66003										D10	0.861638	0.309493	1.4078
		D3+H9	1.80357	1.62591	1.36202									D15	1.52172	2.85748	1.78439
Fig. 1f
			Con						DSS-Day2			DSS-Day4				DSS-Day6
		Distal colon	1.01218	1.25267	1.09305	0.932607	1.18624	1.16122	0.988255	1.0472	0.906261	0.398022	0.426911	0.35248	0.150923	0.218371	0.234097
		Mediad colon	1.2798	1.63409	1.5996	1.32391	1.2835	1.49084	0.735211	0.665169	0.706414	0.303699	0.245627	0.375884	0.300305	0.380543	0.371501
		Proximal colon	1.31576	1.2512	1.61167	1.47271	1.78408	1.4872	1.08898	1.12228	1.17081	0.29615	0.27668	0.32433	0.33599	0.35504	0.35402
Fig. 1g		CS in cecal contents
		Normal	71.673	80.563	69.167	50.68	48.86	40.18
		DSS-Day6	36.05	47.908	33.18	37.765	28.385	29.4
		CS in colonic tissues
		Normal	13.03	10.86	8.99	6.19	8.89	9.98
		DSS-Day6	8.74	5.86	5.74	5.13	6.86	5.97
Fig. 1h		CS in colonic tissues
		Normal	5.58133	5.8487	12.1065	4.94682	7.38825	4.27036	5.93398	4.50911	4.77246	3.68732
		DSS-Day2	13.0461	12.1439	9.76938	6.19281	5.34367	3.72289	2.98218	2.95119	3.07322	2.87209
		DSS-Day4	3.07776	5.43877	1.95077	3.94579	2.15788	3.11201	3.73994	3.28462	3.06276	1.9381
		DSS-Day6	0.324756	1.56465	0.645462	0.271534	1.1424	0.814337	3.08189	4.33715	3.78317	1.49196

## Sheet: Fig. 2
Fig. 2a		Organs	Sult2b1f/f				Sult2b1ΔIEC
		Heart	0.614461	0.614461	1.62745	0.436045	0.309598	1.86624	0.867027	2.68652
		Liver	0.851586	0.652327	0.685519	0.590201	1.15551	2.44543	1.04809	2.92915
		Spleen	2.76884	1.24372	1.53352	1.64202	2.29597	15.2651	0.71481	13.0445
		Lung	9.55735	0.726904	8.59567	1.28975	15.0692	10.7569	19.3778	5.77597
		Kidney	5.31328	0.400764	5.23236	1.45219	7.26833	3.06055	3.74051	1.94412
		Brain	80.9513	60.128	78.1692	57.4564	70.1575	34.5425	56.0346	47.7008
		Muscle	3.28875	1.01266	5.73229	1.2835	0.561734	0.855927	1.00762	3.17473
		Fat	4.31325	3.20962	2.66794	2.65443	3.03125	13.5486	2.60986	17.6705
		Skin	24.2522	24.1448	25.1145	25.3692	26.6738	25.4184	25.9327	25.3939
		Stomach	280.915	253.518	210.369	177.437	10.2848	93.7938	13.09	91.0282
		Duodenum	867.237	952.114	1107.36	1012.09	2.73815	1.8811	3.81383	1.77361
		Jejunum	1490.35	925.909	1870.89	978.319	1.14251	1.34364	1.79111	1.23615
		Ileum	2926.4	943.379	4643.28	908.439	1.11048	1.84886	0.693472	1.62312
		Colon	323.642	364.066	284.155	569.541	0.781599	1.17243	2.25223	0.746466
Fig. 2b		CS in serum								CS in cecal contents								CS in colonic tissues
		Sult2b1f/f	5.54601	5.99895	5.67755	5.69093	3.54086	3.82466		Sult2b1f/f	52.4281	29.8812	35.3024	56.6148	39.6054	33.9423		Sult2b1f/f	7.6691	12.9498	3.2404	14.1453	18.8103	15.7066
		Sult2b1ΔIEC	0.24616	0.10276	0.26135	0.14704	0.17115	0.21599		Sult2b1ΔIEC	1.972	2.5631	3.191	1.5818	2.2678	3.2856		Sult2b1ΔIEC	0.1128	0.9233	0.3221	0.0582	0.2075	0.0664
Fig. 2c		% Body weight reduction
		Time (d)	Sult2b1f/f+DSS					Sult2b1ΔIEC+DSS
		0	0	0	0	0	0	0	0	0	0	0
		1	0	0.671141	0	-0.632911	0.657895	0	1.21212	0.564972	0	0.439883
		2	1.3986	-0.671141	-3.33333	1.26582	-3.28947	0	1.21212	-1.69492	-3.63636	-1.02639
		3	-4.8951	-1.34228	-1.66667	-1.89873	-3.94737	-5.14286	-7.87879	-8.47458	-7.27273	-7.18475
		4	-5.59441	-2.68456	-3.88889	-1.89873	-3.94737	-6.85714	-12.1212	-12.9944	-8.48485	-10.1173
		5	-16.7832	-13.4228	-11.6667	-15.1899	-15.7895	-17.7143	-22.4242	-25.4237	-20	-21.4076
		6	-20.979	-17.4497	-17.2222	-18.9873	-20.3947	-21.1429	-26.6667	-27.1186	-27.8788	-25.6598
Fig. 2d		Faecal occult blood
		Sult2b1f/f+DSS	2	2	2	3	3
		Sult2b1ΔIEC+DSS	4	5	5	5	5
Fig. 2e		Colon length/body weight
		Sult2b1f/f+DSS	0.363636	0.340909	0.318182	0.340909	0.320651
		Sult2b1ΔIEC+DSS	0.227273	0.227273	0.181818	0.204545	0.214678
Fig. 2f		% Body weight reduction
		Time (d)	Sult2b1f/f+DSS					Sult2b1ΔIEC+DSS					Sult2b1ΔIEC+DSS+CS
		0	0	0	0	0	0	0	0	0	0	0	0	0	0	0
		1	3.20856	1.2931	0.760456	1.26582	1.63199	-2.84553	1.87793	-1.12782	-0.69847	-0.69847	2.27273	0.401606	1.88679	1.52038
		2	4.27808	2.15517	1.52091	4.21941	3.04339	-0.4065	1.87793	1.12782	0.866417	0.866418	5.90909	2.00803	5.66038	4.52583
		3	4.27808	2.15517	1.90114	2.53165	2.71651	-2.03252	0.938967	1.12782	0.011422	0.011422	5.45455	2.81124	4.71698	4.32759
		4	-3.20856	-8.18966	-7.98479	-0.42194	-4.95124	-4.87805	-8.92019	-6.39098	-6.72974	-6.72974	4.54545	-2.40964	-1.41509	0.240241
		5	-10.3171	-7.04225	-13.0226	-13.794	-11.044	-13.2086	-16.3621	-15.5894	-14.2194	-14.8449	1.81818	-8.43373	-5.66038	-4.09198
		6	-12.9431	-10.5728	-11.2782	-11.9314	-11.6814	-13.7433	-20.2586	-18.251	-17.173	-17.3565	0.909091	-9.63855	-8.01887	-5.58278
Fig. 2g		Faecal occult blood
		Sult2b1f/f+DSS	4	4	3	4	3
		Sult2b1ΔIEC+DSS	5	5	4	5	4
		Sult2b1ΔIEC+DSS+CS	2	2	3	3
Fig. 2h		Colon length/body weight
		Sult2b1f/f+DSS	0.307619	0.323799	0.305595	0.35595	0.335596
		Sult2b1ΔIEC+DSS	0.265643	0.252809	0.213777	0.199675	0.220119
		Sult2b1ΔIEC+DSS+CS	0.304735	0.301904	0.334277	0.323625
Fig. 2i		Histological score
		Sult2b1f/f-normal	0	0	0	0	0
		Sult2b1ΔIEC-normal	0	0	0	0	0
		Sult2b1f/f+DSS	2	2	3	5	3
		Sult2b1ΔIEC+DSS	7	9	10	10	7
		Sult2b1ΔIEC+DSS+CS	1	2	2	3
Fig. 2j		EdU positive cells
		Sult2b1f/f-normal	192	202	230	183	225
		Sult2b1ΔIEC-normal	186	198	220	248	210
		Sult2b1f/f+DSS	212	168	133	184	181
		Sult2b1ΔIEC+DSS	20	8	15	34	42
		Sult2b1ΔIEC+DSS+CS	215	186	203	184

## Sheet: Fig. 3
Fig. 3c		Free cholesterol
		Sult2b1f/f	1.71337	2.07484	2.0868	1.78167	1.64255
		Sult2b1ΔIEC	1.80173	2.09179	1.69278	1.8199	1.11713
		Sult2b1f/f+DSS	1.03967	0.961185	0.872809	0.839392	0.772926
		Sult2b1ΔIEC+DSS	0.76471	0.666764	0.498261	0.388759	0.450416
Fig. 3d		% Filipin Ⅲ staining
		HT-29	98	100	93
		SULT2B1-KO	51	60	68
Fig. 3e		Cell proliferation
		Time (h)	HT-29+β-CYC				HT-29+CHOL				SULT2B1-KO+β-CYC				SULT2B1-KO+CHOL
		0	0.858266	0.906358	0.969249	0.972948	0.887861	1.01734	0.976647	1.18012	0.840798	0.817867	0.84462	0.928699	0.882838	1.05482	1.23444	1.11215
		24	1.81272	2.01249	1.85711	1.77202	1.9422	2.23075	2.31214	2.44902	1.80389	1.78096	1.87269	1.88415	2.27398	2.21665	2.19372	2.1555
		48	2.31954	3.1667	2.87815	3.15561	2.89295	3.1852	3.50705	3.28139	2.01027	1.92237	2.33513	2.17461	2.79756	2.65233	3.23325	2.97337
		72	3.44786	4.10266	5.1015	4.21734	3.68462	4.36162	4.82035	4.04347	3.18739	3.67658	2.96955	3.21796	3.91353	4.08551	4.03583	4.24221
Fig. 3f		GSE111889
		Gene	Healthy																						UC
		HMGCS1	0.128364	0.152047	0.125083	0.098106	0.148584	0.137901	0.162642	0.152366	0.16268	0.134624	0.180553	0.190561	0.111717	0.073045	0.108866	0.129289	0.154735	0.243848	0.155193	0.165409	0.263951	0.255582	0.402358	0.32194	0.203115	0.136129	0.217536	0.122794	0.165569	0.084964	0.23952	0.662307	0.609935	0.521953	0.379585	0.18363	0.286505	0.185841	0.213988	0.129012	0.337935	0.177454	0.313467	0.147556	0.158188	0.263441	0.275387
		MVK	0.0117137	0.014849	0.01245	0.0099	0.014809	0.00981	0.016339	0.012098	0.012589	0.009487	0.016821	0.008405	0.012064	0.01577	0.010713	0.013492	0.010375	0.015606	0.010525	0.015116	0.013103	0.0172587	0.022253	0.016597	0.014693	0.013715	0.019674	0.012122	0.015213	0.009755	0.014146	0.025358	0.028652	0.017844	0.020836	0.011202	0.017647	0.014337	0.01103	0.015569	0.017762	0.017517	0.012752	0.011271	0.018546	0.013839	0.013834
		MVD	0.0135376	0.022132	0.022263	0.020237	0.030369	0.021319	0.027539	0.029125	0.02246	0.016636	0.026279	0.009249	0.01986	0.032212	0.014073	0.01649	0.013229	0.031035	0.012232	0.024536	0.01893	0.0252849	0.040134	0.026755	0.0314	0.031596	0.04186	0.030036	0.036675	0.023322	0.016927	0.04906	0.04284	0.043522	0.038594	0.013322	0.033654	0.033956	0.035412	0.022314	0.054713	0.028718	0.037005	0.02127	0.057744	0.035168	0.029781
		FDPS	0.10518	0.117813	0.106329	0.101722	0.116111	0.091865	0.12667	0.143054	0.111054	0.092667	0.115763	0.100927	0.097307	0.13032	0.088045	0.086489	0.105291	0.129136	0.086898	0.11191	0.158099	0.200359	0.219011	0.147493	0.156656	0.126068	0.155906	0.12255	0.168258	0.114101	0.110792	0.277984	0.299062	0.176762	0.219829	0.147143	0.154609	0.163939	0.127952	0.114779	0.207407	0.137377	0.1885	0.15807	0.238003	0.238965	0.185535
		FDFT1	0.146036	0.179194	0.183141	0.132885	0.147575	0.161125	0.167664	0.185719	0.206105	0.131083	0.163364	0.150645	0.139143	0.147603	0.132743	0.12779	0.138922	0.237552	0.148236	0.168783	0.234832	0.222049	0.296654	0.285787	0.187805	0.173255	0.281128	0.155535	0.139626	0.133451	0.215096	0.458645	0.497792	0.342361	0.33152	0.229198	0.234664	0.239494	0.221089	0.188645	0.27497	0.236588	0.247358	0.163524	0.2802	0.275514	0.258059
		SQLE	0.0279669	0.035608	0.024004	0.019082	0.047668	0.025799	0.043269	0.040795	0.02959	0.025655	0.051566	0.042221	0.026121	0.016821	0.022362	0.024506	0.031086	0.058198	0.032007	0.043782	0.066399	0.0714724	0.110125	0.085144	0.045246	0.048137	0.071275	0.050709	0.049126	0.035809	0.044293	0.184834	0.127153	0.117413	0.116663	0.049673	0.066332	0.051892	0.047959	0.031792	0.080993	0.051198	0.090887	0.058447	0.051791	0.081158	0.073357
		LSS	0.052367	0.060596	0.04835	0.056222	0.059129	0.04068	0.062158	0.100447	0.037591	0.058894	0.073824	0.049587	0.049332	0.059967	0.050316	0.062901	0.053532	0.084711	0.038276	0.066671	0.076009	0.0614027	0.109056	0.094063	0.050899	0.070013	0.108612	0.049924	0.050967	0.050902	0.058721	0.17018	0.182646	0.124488	0.112164	0.040375	0.11946	0.077452	0.089667	0.085661	0.11884	0.081508	0.088637	0.071506	0.094171	0.095954	0.113153
		CYP51A1	0.00101329	0.004448	0.004141	0.003514	0.005409	0.00466	0.005512	0.007013	0.00354	0.002272	0.004163	0.000876	0.006173	0.00143	0.002341	0.003732	0.002121	0.005439	0.002039	0.0044	0.002534	0.0053672	0.007021	0.003279	0.007461	0.00458	0.007731	0.003058	0.005039	0.001525	0.002338	0.004205	0.00461	0.007494	0.005581	0.001468	0.008471	0.005282	0.00393	0.005229	0.007744	0.005016	0.006301	0.002121	0.004282	0.003368	0.00325
		MSMO1	0.0548394	0.076667	0.044948	0.041551	0.074174	0.064368	0.062334	0.065575	0.066284	0.053749	0.090362	0.078113	0.04353	0.03852	0.042907	0.047573	0.058816	0.108919	0.083687	0.070234	0.142843	0.116183	0.212548	0.154651	0.102828	0.071621	0.141019	0.070245	0.059372	0.047216	0.086611	0.403978	0.258811	0.19644	0.158944	0.076454	0.128242	0.084785	0.083417	0.063585	0.120147	0.084215	0.164922	0.069203	0.096163	0.11421	0.083331
		NSDHL	0.0203469	0.020301	0.017647	0.016851	0.02891	0.01998	0.020595	0.019209	0.019868	0.017037	0.024297	0.019731	0.017109	0.023507	0.015588	0.018479	0.017008	0.023941	0.017685	0.021378	0.024884	0.0294211	0.031607	0.024036	0.031812	0.022412	0.026638	0.022838	0.024345	0.021479	0.020635	0.047499	0.042988	0.031469	0.029868	0.025421	0.025536	0.02258	0.021624	0.018511	0.033201	0.022799	0.027454	0.022239	0.034664	0.028617	0.02645
		SC5D	0.0511916	0.050958	0.033895	0.037755	0.044148	0.048688	0.041426	0.045061	0.045618	0.045164	0.054681	0.064418	0.0333	0.025189	0.044642	0.04176	0.048866	0.057459	0.050329	0.051825	0.066381	0.0648742	0.090034	0.062228	0.056369	0.041267	0.047844	0.031849	0.040817	0.034253	0.058358	0.108792	0.105512	0.070799	0.070424	0.05019	0.075924	0.047055	0.055979	0.04552	0.059238	0.051198	0.067359	0.04054	0.043044	0.04956	0.057755
		DHCR7	0.0252918	0.027998	0.026088	0.021493	0.051209	0.025541	0.030559	0.03908	0.020466	0.026257	0.034717	0.02567	0.031324	0.023549	0.024097	0.031267	0.026882	0.039489	0.023062	0.034064	0.031218	0.042396	0.06246	0.047631	0.043713	0.034057	0.049041	0.027925	0.038637	0.020081	0.023658	0.079451	0.084797	0.058379	0.047592	0.030777	0.03818	0.035021	0.028932	0.0331	0.060811	0.035406	0.046931	0.033571	0.047692	0.045566	0.045729
Fig. 3g			Healthy																			UC
		Total cholesterol	3.21078	2.98747	1.91163	2.6267	1.95989	2.73059	2.33857	1.72903	1.75179	2.4608	1.33472	1.90786	1.503	0.83067	2.36959	1.67246	0.596789	4.60168	1.26403	2.68452	1.94907	2.17318	2.34141	2.93989	2.05644	2.44161	3.23547	1.93753	5.00577	4.13793	1.97005	2.73816	2.6459	2.18332	2.42982	2.40084	2.37113	2.74504	2.30961	2.09554	3.07821	3.26191	4.41303	3.38333	1.93121	3.06746
		Free cholesterol	2.87332	2.64679	1.58531	2.30823	1.69808	2.37833	1.96005	1.48305	1.55214	2.20237	1.15679	1.66497	1.32386	0.739934	2.08398	1.45861	0.529594	4.0385	1.12005	2.28732	1.5996	1.80215	3.71313	2.2217	1.81185	2.12876	1.37674	1.65814	4.30067	3.49343	3.18134	2.57729	3.94984	3.51852	2.07657	2.08525	2.08547	2.38832	2.0411	1.82545	2.68437	1.39789	3.69582	2.87045	1.70137	1.25137
Fig. 3h		Colonic tissues
		CS	0.196481	0.685447	0.440057	0.619576	0.0543598	0.370875	0.17266	0.152152	0.188709	0.54224	0.763855	0.309407	0.190998	0.285893	0.182856	0.371552	0.347415	0.528156	0.263436	0.208365	0.341852	0.289462	0.142854	0.49364	0.254281	0.111469	0.230895
		Total cholesterol	2.68452	1.94907	2.17318	2.34141	2.93989	2.05644	2.44161	3.23547	1.93753	5.00577	4.13793	1.97005	2.73816	2.6459	2.18332	2.42982	2.40084	2.37113	2.74504	2.30961	2.09554	3.07821	3.26191	4.41303	3.38333	1.93121	3.06746
		Colonic tissues
		CS	0.196481	0.685447	0.440057	0.619576	0.0543598	0.370875	0.17266	0.152152	0.188709	0.54224	0.763855	0.309407	0.190998	0.285893	0.182856	0.371552	0.347415	0.528156	0.263436	0.208365	0.341852	0.289462	0.142854	0.49364	0.254281	0.111469	0.230895
		Free cholesterol	2.28732	1.5996	1.80215	3.71313	2.2217	1.81185	2.12876	1.37674	1.65814	4.30067	3.49343	3.18134	2.57729	3.94984	3.51852	2.07657	2.08525	2.08547	2.38832	2.0411	1.82545	2.68437	1.39789	3.69582	2.87045	1.70137	1.25137
[truncated: 1 more columns]

## Sheet: Fig. 4
Fig. 4a		% Body weight reduction
		Time (d)	DSS				DSS+LCHOL				DSS+CS
		0	0	0	0	0	0	0	0	0	0	0	0	0
		1	0.796813	2.89855	0	1.20245	0.722022	0	-1.16279	-0.29577	1.62602	0.390625	0.358423	0.993616
		2	-3.58566	1.08696	-0.35336	-0.48904	-1.44404	-1.44404	-2.71318	-2.59586	0	0	-0.71685	-0.58515
		3	-3.98406	-0.36232	-1.06007	-4.42404	-4.69314	-3.97112	-5.42636	-5.42084	-1.62602	0.78125	-2.86738	-1.03823
		4	-16.3347	-5.7971	-13.7809	-9.1828	-10.8303	-13.3574	-12.4031	-12.1084	-7.31707	-3.90625	-8.24373	-7.81943
		5	-22.7092	-12.6812	-19.0813	-15.0469	-18.0505	-20.9386	-20.155	-18.6433	-9.7561	-8.20313	-11.4695	-12.0303
		6	-25.8964	-16.3043	-24.0283	-17.7044	-21.2996	-23.8267	-24.8062	-21.152	-10.5691	-8.98438	-13.6201	-13.002
Fig. 4b		CS in cecal contents								CS in colonic tissues
		DSS	86.2416	92.297	90.9569	119.031	86.2416			DSS	7.56575	4.59176	2.92913	3.44649	4.63328
		DSS+CS	123.435	160.885	144.426	114.295	134.462			DSS+CS	7.4564	6.7259	12.2871	9.2404	11.9398
Fig. 4c		Faecal occult blood								Colon length/body weight
		DSS	5	5	5	4	4			DSS	0.1886	0.193517	0.174888	0.193517	0.220472
		DSS+LCHOL	5	5	4	4	5			DSS+LCHOL	0.178492	0.189702	0.186457	0.172492
		DSS+CS	1	2	2	2	1			DSS+CS	0.29316	0.28169	0.289661	0.293454	0.25641
Fig. 4d		% Body weight reduction
		Time (d)	DSS						DSS+CS
		1	0	0	0	0	0	0	0	0	0	0	0	0
		3	-0.68104	-3.54081	-1.4565	-1.96224	-1.90083	-0.3827	-1.95771	-1.97342	-1.88819	-0.45738	-3.25103	-0.530504
		6	-1.0594	-1.7145	-2.64469	-3.3321	-2.47934	-4.20972	-0.430697	-1.00685	-3.70233	-0.08316	-3.16872	-0.168246
		9	-0.03784	-0.63362	-1.14987	-2.81377	-2.7686	-3.40605	-0.978857	-0.84575	-4.07257	-0.12474	-2.88066	-0.357711
		12	-2.0053	-3.31718	-1.11154	-2.62866	-1.49587	-6.96517	-0.86139	-2.7789	-5.18327	0.37422	-3.47737	-0.34104
		15	-6.01589	-7.49161	-5.13607	-7.6268	-1.32231	-5.58745	-4.5419	-5.27588	-10.8108	3.5343	-5.67901	-0.530504
		18	-5.94022	-9.69064	-6.36259	-9.47797	-3.30579	-6.1615	-3.87627	-5.2356	-8.66346	2.99376	-9.09465	-3.14513
		21	-7.9289	-8.0388	-8.2445	-10.7345	-5.3719	-6.48259	-6.81284	-5.35642	-7.6268	8.44075	-11.1111	-2.04623
		24	-8.36171	-10.4361	-8.12572	-8.36727	-5.57851	-7.5775	-5.9906	-4.83286	-8.07108	5.65489	-10.0823	-1.06101
		27	-10.7075	-11.517	-11.537	-13.9578	-10.5372	-6.39112	-4.85513	-7.93395	-7.96001	7.27651	-10.4938	-2.42516
		30	-7.34014	-10.6597	-9.85052	-12.0696	-8.38843	-9.14657	-6.96946	-4.99396	-8.66346	4.3659	-11.1111	-4.47139
		33	-9.11843	-11.8897	-10.5788	-13.2914	-11.4463	-11.8255	-7.16523	-3.5441	-9.51499	0.04158	-6.66667	-7.88177
Fig. 4e		Faecal occult blood
		Time (d)	DSS						DSS+CS
		9	3	4	3	2	3	3	3	3	2	2	1	1
		18	4	5	3	4	3	3	3	3	2	3	1	2
		27	5	5	3	4	4	3	3	3	3	4	2	2
Fig. 4f		Time (d)	5	8	10	14	15	16	17	18	19	20	25	25	25	25
		Control	1	1	1	1	1		1		1		0	0
		CS						1		1		1	0	0	0	0
Fig. 4g		Faecal occult blood
		Time (d)	Control						CS
		5	5	5	5	5	4	4	3	3	3	3	2	4	4
		15	5	5	5	5			4	4	3	3	3	3	4
Fig. 4h		% Body weight increase
		Time (d)	IL-10-/- Control						IL-10-/- CS
		0	0	0	0	0	0	0	0	0	0	0	0	0	0
		16	0.067961	0.089744	0.066667	0.049774	0.122449	0.08	0.104265	0.051793	0.085603	0.066038	0.044643	0.026786	0.114286
		24	0.106796	0.111111	0.058824	0.067873	0.126531	0.068	0.170616	0.079681	0.07393	0.099057	0.09375	0.071429	0.171429
		27	0.140777	0.111111	0.078431	0.099548	0.118367	0.068	0.184834	0.111554	0.089494	0.15566	0.133929	0.107143	0.180952
		32	0.087379	0.102564	0.054902	0.090498	0.110204	0.052	0.170616	0.095618	0.108949	0.127358	0.102679	0.080357	0.185714
		37	0.106796	0.025641	0.039216	0.095023	0.118367	0.072	0.241706	0.119522	0.136187	0.136792	0.15625	0.080357	0.195238
		42	0.126214	0.042735	0.007843	0.022624	0.114286	0.072	0.21327	0.095618	0.077821	0.108491	0.133929	0.084821	0.214286
Fig. 4i		Faecal occult blood
		Time (d)	IL-10-/- Control						IL-10-/- CS
		14	3	3	3	2	2	1	1	1	1	1	1	2
		35	5	5	4	3	2	1	1	1	1	1	2	2
Fig. 4j		Colon length/body weight
		IL-10-/- Control	0.310638	0.319149	0.297872	0.310638	0.331915	0.310638
		IL-10-/- CS	0.331915	0.361702	0.348936	0.344681	0.365957	0.340426	0.361702

## Sheet: Fig. 5
Fig. 5c		HMGCS1
			HT-29		LOVO		SW480		HCT116		SW1116		NCM460
		DMSO	0.986233	1.01396	1	1.24833	1	1.37554	1	0.97942	1	0.812252	1	1.23971
		CS	1.48452	1.30134	2.90794	2.02792	3.34035	3.18215	2.28153	2.07053	3.05252	2.96905	1.82766	1.89211
		DHCR
			HT-29		LOVO		SW480		HCT116		SW1116		NCM460
		DMSO	1.03168	0.96929	0.97942	0.920188	1	1.19748	1	0.920188	1	1	1	1.09429
		CS	2.04911	1.95206	1.59107	1.62451	1.85318	1.81504	1.41421	1.46409	1.51572	1.45397	3.65533	3.35533
		FDFT
			HT-29		LOVO		SW480		HCT116		SW1116		NCM460
		DMSO	1.04608	0.955945	1	1.08674	1	0.986233	1	0.864537	1	1.09429	1	0.888843
		CS	2.40327	2.48802	1.64718	1.61328	1.39474	1.67018	1.40444	1.47427	1.32869	1.16473	1.33793	1.02101
		CYP51A1
			HT-29		LOVO		SW480		HCT116		SW1116		NCM460
		DMSO	1	1.14076	1	0.993093	1	0.972655	1	1.30134	1	0.907519	1	0.972655
		CS	2.60268	3.03123	1.62451	1.56917	1	1.21419	2.15846	2.44528	1.3566	1.26576	1.55833	1.23971
Fig. 5d		Cholesterol
		DMSO	6.54464	8.30023	6.94837	6.81594
		6h CS	7.30973	6.43117	8.05391	7.9472
		12h CS	6.35002	5.29891	11.9048	8.02385
		24h CS	16.0802	17.1861	19.2516	16.5414
		48h CS	13.1216	13.4367	13.802	13.4679
Fig. 5e		% Filipin Ⅲ staining
		HT-29	78	83	64	71
		HT-29+CS	100	121	96	87
		SULT2B1-KO	56	73	45	34
		SULT2B1-KO+CS	104	88	76	95
Fig. 5f		Cell viability
			HT-29				SULT2B1-KO
		DMSO	1.06196	0.967742	0.994368	0.975934	0.881532	0.844472	0.766399	0.707598
		25 μM CS	1.16231	1.2893	1.21147		1.22051	1.105	1.35083
		50 μM CS	1.35791	1.86994	1.64977		1.56825	1.27424	1.19209
Fig. 5h		Slc10a6
		Sult2b1f/f	0.986752	1.05422	0.632851	1.32625
		Sult2b1ΔIEC	4.84687	14.1701	13.1526	6.03483
Fig. 5j
Fig. 5k		SRE-LUC
			SULT2B1-KO+AdGFP		SULT2B1-KO+AdSLC10A6
		DMSO	0.965517	1.03448	0.971751	1.02825
		5 μM CS	1.75862	2.13793	3.63842	3.53672
		10 μM CS	1.81035	1.75862	3.68362	3.79661
		25 μM CS	1.75862	2.2069	3.67232	3.68362
		50 μM CS	1.94828	1.72414	3.9435	3.75141
		100 μM CS	3.01724	3.82759	4.0452	5.79661
Fig. 5l
		Protein Level
		Temperature	DMSO		CS
		RT	1	1	1	1
		42℃	0.955114	0.90342	0.953227	0.9978
		45℃	0.915469	0.892	0.897336	0.9673
		48℃	0.787828	0.8001	0.808752	0.894
		51℃	0.758833	0.743	0.70677	0.8102
		54℃	0.659341	0.6643	0.765692	0.7823
		57℃	0.636095	0.6021	0.745102	0.7782
		60℃	0.577008	0.5763	0.729983	0.7543
		63℃	0.431868	0.441	0.575472	0.6341
		66℃	0.217413	0.2031	0.336372	0.4327

## Sheet: Fig. 6
Fig. 6a		Relative fluorescence Intensity
		HT-29	53	41	60	57
		HT-29+CS	100	109	80	87
		SULT2B1-KO	32	27	39	34
		SULT2B1-KO+CS	60	67	76	80
Fig. 6b
		Protein Level
		Time (h)	DMSO			25 μM CS			50 μM CS
		6	0.9397	0.839059	1.22125	3.84033	5.90439	4.91343	4.38316	4.08055	4.26816
		12	0.898069	0.92093	1.181	1.7897	1.76912	1.61894	2.03159	1.81813	1.90787
		18	0.870379	1.02252	1.1071	1.6609	1.5456	1.38173	1.78015	1.798	1.4429
Fig. 6c
Fig. 6d		SULT2B1-KO+shCHERRY	1.05702	0.946058
		SULT2B1-KO+shSREBF2	0.403321	0.456916
Fig. 6e		Gene	SULT2B1-KO+shCHERRY		SULT2B1-KO+shSREBF2
		HMGCS1	6.47046	6.24769	1.08636	0.82557
		MVD	4.73529	4.32274	0.995716	0.96361
		FDPS	1.39768	2.16641	1.00566	1.2159
		DHCR7	0.967436	1.69562	1.00082	0.833778
		SC5D	1.13775	1.43608	1.21687	1.22596
Fig. 6f		% Filipin Ⅲ staining
		shCHERRY	100	83	123	103
		shSREBF2	17	23	43	20
		shSREBF2+CS	68	17	37	43
Fig. 6g		Relative cell activity
		shCHERRY	1.08394	1.02793	0.945882	0.914326	1.02793
		shCHERRY+CS	1.2205	1.41532	1.30386	1.27201	1.38816
		shSREBF2	0.933198	1.12375	0.98464	1.00565	0.95276
		shSREBF2+CS	0.841907	0.897696	0.920156	0.997681	0.988625

## Sheet: Fig. 7
Fig. 7a		Total cholesterol
		DSS	0.9303	1.1254	1.6542	1.8026	2.4021
		DSS+CS	1.9898	2.2336	2.8903	2.8943	3.0584
Fig. 7b		Free cholesterol
		DSS	0.7032	0.9132	1.4806	1.6974	1.8054
		DSS+CS	1.78	1.9686	2.1992	2.5704	2.8208
Fig. 7c		% Body weight reduction
		Time (d)	DSS					DSS+CS					DSS+Betulin					DSS+CS+Betulin
		0	0	0	0	0	0	0	0	0	0	0	0	0	0	0	0	0	0	0	0	0
		1	-1.80505	-0.93977	-1.03093	0.023089	3.00752	1.10294	-0.36765	-1.57233	-0.38168	0.571167	1.06762	3.32103	1.14504	0.571167	0	0	0	0.483092	0	1.89267
		2	-1.44404	-0.59686	-1.03093	0.997732	0.75188	0.367647	0.367647	-0.9434	0	0.934055	2.4911	0.738007	1.9084	0.934055	0	1.47059	1.03448	1.44928	0.666667	1.78875
		3	-2.88809	-2.82998	-1.03093	-0.209	-2.25564	1.10294	-0.36765	-4.40252	0	-1.56542	-2.13523	-0.73801	-4.19847	-1.56542	-4.0293	1.10294	-1.37931	1.93237	-2.33333	0.18338
		4	-9.02527	-7.04872	-5.49828	-6.56047	-4.88722	-2.57353	-4.77941	-4.2327	-2.34351	-4.45616	-7.82918	-2.95203	-9.92366	-6.45616	-6.59341	-8.08824	-8.62069	-5.31401	-6	-2.90611
		5	-12.2744	-10.4873	-9.27835	-10.9899	-9.3985	-3.35294	-8.82353	-6.0063	-4.77863	-8.52688	-14.5907	-10.3321	-14.8855	-11.5269	-9.89011	-14.3382	-12.7586	-8.69565	-10.3333	-8.9661
		6	-12.9964	-12.6797	-13.7457	-15.176	-12.782	-7.45588	-10.6618	-11.6352	-9.0687	-10.3539	-22.4199	-18.8192	-16.7939	-15.3539	-15.0183	-20.9559	-17.5862	-14.0097	-12.6667	-13.8567
Fig. 7d		Faecal occult blood
		DSS	5	5	4	4	4
		DSS+CS	4	4	3	3	3
		DSS+Betulin	5	4	4	5	5
		DSS+Betulin+CS	5	5	4	5	4
Fig. 7e		Colon length/body weight
		DSS	0.27551	0.29551	0.194898	0.244898	0.163428
		DSS+CS	0.352565	0.360513	0.292565	0.320513	0.3546
		DSS+Betulin	0.238456	0.1929	0.302013	0.168456	0.172013
		DSS+Betulin+CS	0.196834	0.203852	0.196834	0.223852	0.263852
Fig. 7f		Histological score
		DSS	7	8	7	9	6
		DSS+CS	2	3	3	4	1
		DSS+Betulin	7	9	8	10	10
		DSS+Betulin+CS	7	9	10	8	10
Fig. 7g		EdU positive cells
		DSS	80	66	63	70	75
		DSS+CS	120	140	90	132	113
		DSS+Betulin	30	21	35	18	23
		DSS+Betulin+CS	40	67	53	49	73

## Sheet: Fig. s1
Fig. s1a		Con	0.982247	1.01807			Fig. s1b		Con	0.982247	1.01807
		TNFα-2h	0.950223	1.22441					LPS-2h	1.64026	1.43115
		TNFα-6h	1.56679	1.92753					LPS-6h	1.82955	2.10642
		TNFα-12h	5.60451	5.79288					LPS-12h	4.3939	4.13439
		TNFα-24h	3.19334	2.71651					LPS-24h	1.22639	1.78145
Fig. s1c
Fig. s1f
Fig. s1g		Body weight								Colon length/body weight
		Sult2b1f/f	31.4	30.1	31	34.4	32.3	29.5		Sult2b1f/f	0.411972	0.429181	0.406452	0.376744	0.393511	0.384407
		Sult2b1ΔIEC	30.4	32	29.3	32.4	31.1	32.1		Sult2b1ΔIEC	0.392442	0.405556	0.414915	0.361832	0.41637	0.41831
Fig. s1h		GSE143342
		Jejunum	234.81	193.99	207.76
		Ileum	29.13	272.53	84.71
		Colon	0.04	0.07	0.15

## Sheet: Fig. s2
Fig. s2d		Total cholesterol
		Sult2b1f/f	1.94701	2.25527	2.67537	2.14658	1.99365
		Sult2b1ΔIEC	1.89655	2.49024	1.96835	1.95688	1.53032
		Sult2b1f/f+DSS	1.18145	1.04477	1.11898	1.01132	1.10417
		Sult2b1ΔIEC+DSS	0.804951	0.793768	0.579373	0.418018	0.616998
Fig. s2f
Fig. s2i			HT-29		SULT2B1-KO
		Con	9.09	12.3	9.04	14.3
		TNFα	10.8	12.7	17.5	18.2
		CHOL	9.02	10.3	8.81	12.2
		TNFα+CHOL	9.04	11	8.82	11.8

## Sheet: Fig. s3
Fig. s3a			Sult2b1f/f+β-cyclodextrin										Sult2b1f/f+CHOL										Sult2b1ΔIEC+β-cyclodextrin										Sult2b1ΔIEC+CHOL
		Before (Day3)	28.8	36.6	49.8	26.4	23.7	31.2	10.8	28.8	18.6	19.2	38.2	21	18.3	22.2	32.1	21	15.3	16.8	15.3	9.6	60.8	33.6	18.3	22.5	13.2	19.2	25.8	21.6	12.6	21.6	78.6	39	12.6	23.7	14.1	35.7	12.6	16.8	9.6	17.4
		After (Day5)	17.5	45.5	54	69	22	17.25	44	35	17	25.5	84.3	48.3	84.5	32.4	38.4	24	65.1	68	74.4	31.2	18	25.8	44.1	34.8	21.6	34.5	9.6	25.2	28.8	24	52.8	37.8	49.8	52.8	51.6	70.8	72	37.2	28.8	21
Fig. s3b			Sult2b1f/f+DMSO										Sult2b1f/f+CS										Sult2b1ΔIEC+DMSO										Sult2b1ΔIEC+CS
		Before (Day3)	25.5	26.7	27.6	33.6	11.1	7.2	21	13.2	25.8	13.2	19.2	33.6	46.8	28.8	25.8	29.4	21.6	13.2	13.2	15.3	48	49.8	39.9	24	37.8	23.7	29.1	9.3	21	21.6	33.6	37.8	23.7	25.5	25.2	25.8	10.2	9.6	14.4	21.6
		After (Day5)	112.8	62.1	53.1	44.4	24	30	34.8	23.7	24	21.6	76.5	73.2	47.4	38.4	57.6	43.2	62.4	38.4	43.2	24	31.2	43.8	44.4	22.8	49.2	28.8	33.6	33.6	16.8	24	74.52	56.16	57.6	40.32	50.4	53.28	45.36	28.44	49.68	28.8

[truncated: 2 more sheets: Fig. s4, Fig. s7]
